# Supplementary material for: MicroRNA profiling of ovarian granulosa cell tumours reveals novel diagnostic and prognostic markers
Source: Clin Epigenetics. 2017 Jul 21;9:72. doi: 10.1186/s13148-017-0372-0 (PMC5521084; doi:10.1186/s13148-017-0372-0)
Supplement: Supplementary file 1 — Clinico-pathological characteristics of GCT tumours included in this study. *Adult-GCT patient samples with unknown FIGO stage information and excluded from recurrence analysis; †Adult-GCT patient sample with an aggressive clinical progression (progressive disease and tumour recurrence) and excluded from recurrence analysis; aClinical diagnosis based on histopathology; bStaged according to the International Federation of Gynaecology and Obstetrics (FIGO) system. (XLSX 13 kb) [file 13148_2017_372_MOESM1_ESM.xlsx]

## Sheet: GCT data
Sample code	FOXL2 mutation status (c.402 C>G)	Age at diagnosis (years)	Tumour Size >10 cm	Tumour location L/R/Bilateral	FIGO Stage	Nuclear Atypia	Mitotic rate	Capsular invasion	Rupture of tumour	Histological subtype	Time to relapse (years)	Relapse free survival	Death - all causes	Type of analysis
A1	heterozygote	65.7781	N	L	1c	ns	low ki67 2-3%	N	Y	micro and macrofollicular	-	-	alive	Array; RT-qPCR
A2	heterozygote	68	N	R	1c	ns	6/10hpf	Y	N	diffuse	-	-	alive	Array; RT-qPCR
A3	heterozygote	53.3671	N	L	1a	mild	<1/10hpf	N	N	adult type	-	-	alive	Array; RT-qPCR
A4	heterozygote	33.6932	N	L	1a	mild	3-4/10hpf	N	N	diffuse with microfollicular, gyriform, trabecular and insular growth	-	-	alive	Array; RT-qPCR
A5	wildtype	59.1288	N	L	1a	low grade	low	N	N	adult type	-	-	alive	Array; RT-qPCR
A6	-	44	Y	R	1c	ns	-	Y	Y	adult type	-	-	alive	RT-qPCR
A7	heterozygote	61	Y	L	3c	pleomorphic	4/10hpf	Y	N	diffuse	1.38904	relapsed	alive	RT-qPCR
A8	wildtype	47	Y	L	1a	minimal pleomorphism	4/10hpf	N	N	adult type	1.6274	relapsed	alive	RT-qPCR
A9	wildtype	57	Y	R	1c	ns	-	Y	N	adult type	-	-	deceased	RT-qPCR
A10	heterozygote	22	Y	L	1a	mild	0	N	N	trabecular with minor insular and microfollicular	-	-	alive	RT-qPCR
A11	heterozygote	70	Y	L	3a	ns	low	Y	N	solid, trabecular, cord-like and microfollicular	2.41918	relapsed	deceased*	RT-qPCR
A12	wildtype	57	N	R	2	ns	low	N	N	Mixed	-	-	deceased	RT-qPCR
A13	heterozygote	49.1863	Y	L	1c	cytologically bland	4/hpf	N	Y	solid and trabecular	-	-	-	RT-qPCR
A14	-	48	N	L	1c	ns	-	N	Y	adult type	-	-	alive	RT-qPCR
A15	Heterozygote	44	N	R	1a	ns	<1/10hpf	N	N	diffuse - microfollicular and macrofollicular	-	-	deceased*	RT-qPCR
A16	homozygote	36.8329	N	L	3a	well differentiated	10/10hpf	N	Y	adult - solid or microfollicular	5.79726	relapsed	alive	RT-qPCR
A17	-	28	Y	L	1a	well differentiated	5/10 hpf	N	N	Macrofollicular	17.663	relapsed	alive	RT-qPCR
A18	-	38.6904	N	L	1a	ns	ns	N	N	adult - solid/cord-like/macro and microfollicular	-	-	alive	RT-qPCR
A19	-	63	N	L	1a	ns	uncommon	N	N	adult	-	-	deceased	RT-qPCR
A20	wildtype	78	Y	L	2b	poorly differentiated	<1/10hpf	N	Y	diffuse (poorly differentiated)	2.0411	relapsed	alive	RT-qPCR
A21	-	78	N	L	1a	well differentiated	3/10hpf	N	N	adult type	-	-	alive	RT-qPCR
A22	heterozygote	73	Y	L	At least 3c	ns	17/10hpf	Y	Y	adult type	0.13	relapsed	alive	RT-qPCR
A23	wildtype	46.9589	Y	R	1a	poorly differentiated	2/10hpf	N	N	trabecular, solid, sarcomatood and watery silk	14.4877	relapsed	alive	RT-qPCR
A24	-	65	Y	L	3	ns	-	Y	Y	adult type	1.00548	relapsed	deceased*	RT-qPCR
A25 *	homozygote	71.3781	-	-	-	-	-	-	-	adult type	9.75	relapsed	deceased	RT-qPCR
A26	-	43	Y	L	1a	ns	high 35/10	N	N	adult type mixed	-	-	alive	RT-qPCR
A27	homozygote	35	N	R	3	minimal pleomorphism	2/10hpf	no capsule	N	microcystic	0.936986	relapsed	alive	RT-qPCR
A28	-	71	Y	R	1a	ns	2/10hpf	N	N	adult - diffuse to trabecular to micorfollicular	2.24384	relapsed	alive	RT-qPCR
A29	heterozygote	47.2247	N	L	1a	no high grade	7/10hpf	N	N	micro to macro to trabecular	-	-	alive	RT-qPCR
A30	wildtype	83	N	R	1c	ns	1-2/10hpf	Y	N	solid, trabecular, macrofollicular and insular	10.6466	relapsed	deceased*	RT-qPCR
A31	wildtype	62.8329	N	R	1c	nil	2	N	Y	adult type	-	-	-	RT-qPCR
A32	heterozygote	86.1425	Y	R	1a	moderate	6/10hpf	N	N	adult - diffuse with trabecular	-	-	alive	RT-qPCR
A33	heterozygote	42.0411	Y	L	1a	ns	3/10hpf	N	N	mixed - trabecular/solid/macrofollicular	10.8384	relapsed	alive	RT-qPCR
A34 *	heterozygote	45.6055	Y	R	-	-	-	-	-	adult type	2.59	relapsed	deceased*	RT-qPCR
A35	-	46	N	L	1a	ns	minimal	N	N	folliculoid	-	-	deceased	RT-qPCR
A36	-	28.7068	Y	L	1c	ns	10/10hpf	N	N	Microfollicular	-	-	alive	RT-qPCR
A37†	-	35	-	-	-	-	-	-	-	adult type	-	-	-	RT-qPCR
J1	wildtype	14.3726	N	R	1a	ns	6/10hpf	N	N	juvenile	-	-	alive	Array; RT-qPCR
J2	wildtype	4.99452	Y	R	1a	ns	2/10hpf	N	N	juvenile	-	-	alive	Array; RT-qPCR
J3	wildtype	25	Y	L	1c	ns	5/10hpf	N	Y	juvenile	-	-	alive	Array; RT-qPCR
J4	wildtype	8	Y	L	1a	-	13/10HPF	-	N	juvenile	-	-	alive	Array; RT-qPCR
J5	wildtype	8	Y	R	1a	-	7/10HPF	-	N	juvenile	-	-	alive	Array; RT-qPCR
J6	heterozygote	26.6329	Y	L	2b	mild	high	N	N	juvenile (afollicular)	-	-	alive	RT-qPCR
